# Supplementary material for: Investigating the genetic relationship of intracranial and subcortical brain volumes with depression and other psychiatric disorders
Source: Imaging Neurosci (Camb). 2024 Sep 19;2:imag-2-00291. doi: 10.1162/imag_a_00291 (PMC12327078; doi:10.1162/imag_a_00291)
Supplement: Supplementary Material [file imag_a_00291-supp.xlsx]

## Sheet: readme
	This file shows supplementary tables for the manuscript
	1. Sample size contribution per intracranial or subcortical brain volume
	2. Accumbens : Statistically significant MAGMA results for the accumbens
	3. Thalamus: Statistically significant MAGMA results for the thalamus
	4. Putamen: Statistically significant MAGMA results for the putamen
	5. Caudate: Statistically significant MAGMA results for the caudate
	6. Brainstem: Statistically significant MAGMA results for the brainstem
	7. ICV: Statistically significant MAGMA results for the intracranial volume
	8. ventralDC: Statistically significant MAGMA results for the ventral diencephalon
	9. Amygdala: Statistically significant MAGMA results for the ventral diencephalon
	10. Hippocampus: Statistically significant MAGMA results for the ventral diencephalon
	11. Tissue expression results for depression GWAS
	12. LAVA results
	13. Phenotypic correlations
	14. Genetic correlations using LDSC of bipolar disorder with intracranial and subcortical brain volumes
	15. Genetic correlations using LDSC of schizophrenia with intracranial and subcortical brain volumes
	16. Genes associated with at least one brain volume, depression and bipolar disoprder or schizophrenia
	17. Genes associated with at least one brain volume and depression only (not associated with bipolar disorder and schizophrenia)

## Sheet: 1. Sample Sizes
1. Sample size contribution per intracranial or subcortical brain volume
Brain volume	ENIGMA	CHARGE	UK BIOBANK	ABCD	Total sample size
Ventral diencephalon	0	0	36095	5267	41362
Brainstem	7911	12586	36095	5267	61859
Nucleus accumbens	13112	11138	36095	5267	65612
Globus pallidus	13142	12959	36095	5267	67463
Amygdala	13160	12959	36095	5267	67481
Thalamus	13193	12959	36095	5267	67514
Putamen	13145	16114	36095	5267	70621
Caudate nucleus	13171	16258	36095	5267	70791
Intracranial volume	32438		36095	5267	73800
Hippocampus	33536		36095	5267	74898

## Sheet: 2. MDD_Accumbens
2. Statistically significant MAGMA results for the accumbens
GENE	CHR	START	STOP	NSNPS	NPARAM	N	ZSTAT	P_Depression	SYMBOL	GENOMIC_SEGMENT	P_Accumbens	Depression_GWAS_TOP_GENE	SIGNIFICANT_IN_BOTH_AND_IN_GENOMIC_SEGMENT_OF_INTEREST
ENSG00000145358	4	101107027	101111939	31	8	811927	-0.44316	Non_Significant	DDIT4L	464	5.1768e-36	FALSE	FALSE
ENSG00000153064	4	102332443	102995969	1746	79	811927	3.0985	0.00097259	BANK1	464	6.20993e-23	FALSE	TRUE
ENSG00000138821	4	103172198	103352415	482	36	811927	2.1025	Non_Significant	SLC39A8	464	5.1768e-36	FALSE	FALSE
ENSG00000109320	4	103422486	103538459	258	15	811927	1.1886	Non_Significant	NFKB1	465	1.57689e-19	FALSE	FALSE
ENSG00000109332	4	103715540	103790053	157	8	811927	2.2348	Non_Significant	UBE2D3	465	3.95552e-20	FALSE	FALSE
ENSG00000145354	4	103790135	103810399	34	4	811927	2.1915	Non_Significant	CISD2	465	3.95552e-20	FALSE	FALSE
ENSG00000164037	4	103806205	103940896	258	7	811927	1.9158	Non_Significant	SLC9B1	465	3.95552e-20	FALSE	FALSE
ENSG00000164038	4	103941025	104006986	64	14	811927	1.0579	Non_Significant	SLC9B2	465	3.95552e-20	FALSE	FALSE
ENSG00000164039	4	104000592	104021040	45	6	811927	0.17398	Non_Significant	BDH2	465	3.95552e-20	FALSE	FALSE
ENSG00000085382	6	105175968	105307794	283	13	811927	3.1101	0.00093519	HACE1	699	4.79612e-10	FALSE	FALSE
ENSG00000187772	6	105404923	105531207	144	19	811927	5.1115	1.5981e-07	LIN28B	699	4.79612e-10	TRUE	FALSE
ENSG00000112276	6	105544697	105585049	108	9	811927	1.7161	Non_Significant	BVES	699	4.16259e-08	FALSE	FALSE
ENSG00000100373	22	45680863	45691755	32	6	811927	0.0054584	Non_Significant	UPK3A	1697	1.73766e-09	FALSE	FALSE
ENSG00000182257	22	46445358	46450024	11	3	811927	5.1611	1.2275e-07	C22orf26	1697	5.45285e-10	FALSE	FALSE
ENSG00000197182	22	46449749	46509808	126	18	811927	2.886	0.0019511	FLJ27365	1697	5.45285e-10	FALSE	FALSE

## Sheet: 3. MDD_Thalamus
3. Statistically significant MAGMA results for the thalamus
GENE	CHR	START	STOP	NSNPS	NPARAM	N	ZSTAT	P_Depression	SYMBOL	GENOMIC_SEGMENT	P_Thalamus	Depression_GWAS_TOP_GENE	SIGNIFICANT_IN_BOTH_AND_IN_GENOMIC_SEGMENT_OF_INTEREST
ENSG00000198890	1	107599267	107601916	2	1	811927	3.0111	Non_Significant	PRMT6	65	8.43106e-10	FALSE	FALSE
ENSG00000162631	1	107682629	108026080	731	69	811927	2.6162	Non_Significant	NTNG1	65	1.49356e-09	FALSE	FALSE
ENSG00000143702	1	243287730	243418650	145	12	811927	1.1075	Non_Significant	CEP170	129	1.42704e-10	FALSE	FALSE
ENSG00000054282	1	243419320	243663394	398	29	811927	2.681	Non_Significant	SDCCAG8	129	5.4039e-11	FALSE	FALSE
ENSG00000117020	1	243651535	244014381	460	20	811927	3.3935	0.00034499	AKT3	129	5.4039e-11	FALSE	TRUE
ENSG00000079691	6	25279306	25620758	1441	71	811927	1.3983	Non_Significant	LRRC16A	648	4.53394e-07	TRUE	FALSE
ENSG00000146047	6	25727137	25727573	5	2	811927	-0.58734	Non_Significant	HIST1H2BA	649	1.10049e-07	FALSE	FALSE
ENSG00000112337	6	25912982	25930946	67	10	811927	3.16	0.00078894	SLC17A2	649	4.05633e-06	TRUE	FALSE
ENSG00000112343	6	25963030	25987384	56	15	811927	3.904	4.7314e-05	TRIM38	649	2.72896e-07	TRUE	FALSE
ENSG00000124610	6	26017260	26018040	4	2	811927	3.5253	0.00021146	HIST1H1A	649	2.50738e-08	TRUE	FALSE
ENSG00000198366	6	26020718	26021186	3	2	811927	1.6031	Non_Significant	HIST1H3A	649	2.50738e-08	TRUE	FALSE
ENSG00000196176	6	26021907	26022278	2	1	811927	3.6875	0.00011322	HIST1H4A	649	2.50738e-08	TRUE	FALSE
ENSG00000124529	6	26027124	26027480	3	1	811927	0.49986	Non_Significant	HIST1H4B	649	2.50738e-08	TRUE	FALSE
ENSG00000124693	6	26031817	26032288	1	1	811927	2.4898	Non_Significant	HIST1H3B	649	2.50738e-08	TRUE	FALSE
ENSG00000137259	6	26033320	26033796	2	1	811927	2.3981	Non_Significant	HIST1H2AB	649	2.50738e-08	TRUE	FALSE
ENSG00000196532	6	26045639	26046097	3	2	811927	4.3887	5.7025e-06	HIST1H3C	649	2.50738e-08	TRUE	FALSE
ENSG00000187837	6	26055968	26056699	6	3	811927	0.64463	Non_Significant	HIST1H1C	649	2.50738e-08	TRUE	FALSE
ENSG00000010704	6	26087509	26098571	28	9	811927	3.5058	0.00022758	HFE	649	2.50738e-08	TRUE	FALSE
ENSG00000197061	6	26104104	26104518	2	1	811927	1.813	Non_Significant	HIST1H4C	649	2.50738e-08	TRUE	FALSE
ENSG00000187475	6	26107640	26108364	3	2	811927	1.5356	Non_Significant	HIST1H1T	649	1.10049e-07	TRUE	FALSE
ENSG00000197697	6	26183958	26184454	2	1	811927	1.3783	Non_Significant	HIST1H2BE	649	1.7617e-07	TRUE	FALSE
ENSG00000197409	6	26197068	26199521	13	4	811927	1.1417	Non_Significant	HIST1H3D	649	1.7617e-07	TRUE	FALSE
ENSG00000196866	6	26199079	26199471	2	1	811927	0.6145	Non_Significant	HIST1H2AD	649	1.7617e-07	TRUE	FALSE
ENSG00000197846	6	26199748	26200942	10	4	811927	3.6427	0.00013489	HIST1H2BF	649	2.50738e-08	TRUE	FALSE
ENSG00000198518	6	26204858	26206266	12	4	811927	0.19376	Non_Significant	HIST1H4E	649	2.50738e-08	TRUE	FALSE
ENSG00000187990	6	26216428	26216872	2	1	811927	0.23015	Non_Significant	HIST1H2BG	649	2.50738e-08	FALSE	FALSE
ENSG00000124575	6	26234440	26235216	3	1	811927	-0.39303	Non_Significant	HIST1H1D	649	2.50738e-08	FALSE	FALSE
ENSG00000198327	6	26240561	26240976	4	2	811927	-0.043005	Non_Significant	HIST1H4F	649	1.7617e-07	FALSE	FALSE
ENSG00000124578	6	26246886	26247259	1	1	811927	0.42094	Non_Significant	HIST1H4G	649	1.7617e-07	FALSE	FALSE
ENSG00000158406	6	26281283	26285762	12	3	811927	1.0617	Non_Significant	HIST1H4H	649	1.7617e-07	FALSE	FALSE
ENSG00000186470	6	26365387	26378546	100	9	811927	7.5651	1.9373e-14	BTN3A2	649	2.50738e-08	TRUE	FALSE
ENSG00000124635	6	27093676	27100541	13	5	811927	2.8462	Non_Significant	HIST1H2BJ	650	2.40797e-07	TRUE	FALSE
ENSG00000196787	6	27100832	27103070	4	2	811927	3.7413	9.1532e-05	HIST1H2AG	650	2.40797e-07	TRUE	FALSE
ENSG00000197903	6	27106073	27114619	14	6	811927	3.0045	Non_Significant	HIST1H2BK	650	1.7617e-07	TRUE	FALSE
ENSG00000198339	6	27107076	27108418	3	1	811927	-0.16054	Non_Significant	HIST1H4I	650	2.40797e-07	TRUE	FALSE
ENSG00000184825	6	27114861	27115317	2	1	811927	-1.611	Non_Significant	HIST1H2AH	650	1.7617e-07	TRUE	FALSE
ENSG00000185130	6	27775257	27775709	2	1	811927	6.1094	5e-10	HIST1H2BL	650	2.50738e-08	TRUE	FALSE
ENSG00000203813	6	27777842	27778314	1	1	811927	-0.79743	Non_Significant	HIST1H3H	650	2.50738e-08	TRUE	FALSE
ENSG00000182611	6	27782112	27782607	5	2	811927	6.2019	2.7891e-10	HIST1H2AJ	650	2.50738e-08	TRUE	FALSE
ENSG00000196374	6	27782822	27783267	1	1	811927	0.92301	Non_Significant	HIST1H2BM	650	2.50738e-08	TRUE	FALSE
ENSG00000197238	6	27791884	27792257	3	1	811927	0.98962	Non_Significant	HIST1H4J	650	2.50738e-08	TRUE	FALSE
ENSG00000233822	6	27806323	27823487	34	8	811927	7.9223	1.1657e-15	HIST1H2BN	650	2.50738e-08	TRUE	FALSE
ENSG00000198374	6	27833034	27833606	2	1	811927	6.1094	5e-10	HIST1H2AL	650	2.50738e-08	TRUE	FALSE
ENSG00000184357	6	27834570	27835359	6	3	811927	8.1259	2.2204e-16	HIST1H1B	650	2.50738e-08	TRUE	FALSE
ENSG00000182572	6	27839623	27840099	2	1	811927	6.1094	5e-10	HIST1H3I	650	2.50738e-08	TRUE	FALSE
ENSG00000198558	6	27840926	27841289	1	1	811927	8.2471	8.114e-17	HIST1H4L	650	2.50738e-08	TRUE	FALSE
ENSG00000197153	6	27858093	27860884	8	3	811927	6.3906	8.2642e-11	HIST1H3J	650	2.50738e-08	TRUE	FALSE
ENSG00000168131	6	27878963	27880174	4	2	811927	6.1094	5e-10	OR2B2	650	2.50738e-08	TRUE	FALSE
ENSG00000132623	20	9966774	10037410	270	24	811927	-0.64146	Non_Significant	ANKEF1	1623	1.84374e-08	FALSE	FALSE
ENSG00000125863	20	10381657	10414870	112	7	811927	2.0738	Non_Significant	MKKS	1623	1.84374e-08	FALSE	FALSE
ENSG00000149346	20	10415951	10617477	577	27	811927	1.9661	Non_Significant	SLX4IP	1623	1.84374e-08	FALSE	FALSE
ENSG00000101384	20	10618332	10654694	105	22	811927	3.6988	0.0001083	JAG1	1623	1.20136e-08	FALSE	FALSE
ENSG00000101384	20	10618332	10654694	105	22	811927	3.6988	0.0001083	JAG1	1623	1.84374e-08	FALSE	FALSE
ENSG00000125899	20	11008408	11010014	3	2	811927	-0.64258	Non_Significant	C20orf187	1623	1.20136e-08	FALSE	FALSE

## Sheet: 4. MDD_Putamen
4. Statistically significant MAGMA results for the putamen
GENE	CHR	START	STOP	NSNPS	NPARAM	N	ZSTAT	P_Depression	SYMBOL	GENOMIC_SEGMENT	P_Putamen	Depression_GWAS_TOP_GENE	SIGNIFICANT_IN_BOTH_AND_IN_GENOMIC_SEGMENT_OF_INTEREST
ENSG00000143919	2	44589089	44999731	1010	30	811927	0.10373	Non_Significant	CAMKMT	160	7.23248e-10	FALSE	FALSE
ENSG00000138083	2	45168902	45173216	16	5	811927	2.0542	Non_Significant	SIX3	160	2.49492e-11	FALSE	FALSE
ENSG00000145358	4	101107027	101111939	31	8	811927	-0.44316	Non_Significant	DDIT4L	464	4.89342e-15	FALSE	FALSE
ENSG00000153064	4	102332443	102995969	1746	79	811927	3.0985	Non_Significant	BANK1	464	2.82518e-12	FALSE	FALSE
ENSG00000138821	4	103172198	103352415	482	36	811927	2.1025	Non_Significant	SLC39A8	464	4.89342e-15	FALSE	FALSE
ENSG00000109320	4	103422486	103538459	258	15	811927	1.1886	Non_Significant	NFKB1	465	5.06247e-08	FALSE	FALSE
ENSG00000109332	4	103715540	103790053	157	8	811927	2.2348	Non_Significant	UBE2D3	465	3.91984e-08	FALSE	FALSE
ENSG00000145354	4	103790135	103810399	34	4	811927	2.1915	Non_Significant	CISD2	465	3.91984e-08	FALSE	FALSE
ENSG00000164037	4	103806205	103940896	258	7	811927	1.9158	Non_Significant	SLC9B1	465	3.91984e-08	FALSE	FALSE
ENSG00000164038	4	103941025	104006986	64	14	811927	1.0579	Non_Significant	SLC9B2	465	3.91984e-08	FALSE	FALSE
ENSG00000164039	4	104000592	104021040	45	6	811927	0.17398	Non_Significant	BDH2	465	3.91984e-08	FALSE	FALSE
ENSG00000185129	5	139487362	139496321	2	1	811927	3.6408	0.00013589	PURA	602	5.99253e-06	FALSE	TRUE
ENSG00000120306	5	139554227	139661637	187	10	811927	3.589	0.00016596	CYSTM1	602	1.87203e-05	FALSE	TRUE
ENSG00000113068	5	139624624	139682706	85	7	811927	3.9358	4.1456e-05	PFDN1	602	3.93452e-06	FALSE	TRUE
ENSG00000113073	5	139739787	139754728	13	4	811927	4.402	5.3637e-06	SLC4A9	602	3.93452e-06	FALSE	TRUE
ENSG00000131503	5	139781399	139929163	99	15	811927	4.1475	1.6807e-05	ANKHD1	602	3.93452e-06	FALSE	TRUE
ENSG00000254996	5	139781493	139929154	99	15	811927	4.1475	1.6807e-05	ANKHD1-EIF4EBP3	602	3.40902e-08	FALSE	TRUE
ENSG00000213523	5	139916925	139937895	22	6	811927	3.6563	0.00012794	SRA1	602	3.40902e-08	FALSE	TRUE
ENSG00000243056	5	139927251	139929163	2	1	811927	3.3369	0.00042354	EIF4EBP3	602	3.93452e-06	FALSE	TRUE
ENSG00000176087	5	139944041	139948688	7	3	811927	0.13669	Non_Significant	SLC35A4	602	3.93452e-06	FALSE	FALSE
ENSG00000170458	5	140011313	140013286	3	1	811927	2.0755	Non_Significant	CD14	602	3.7847e-08	FALSE	FALSE
ENSG00000131495	5	140018325	140027370	21	5	811927	3.9285	4.2737e-05	NDUFA2	602	3.40902e-08	FALSE	TRUE
ENSG00000113119	5	140019012	140024993	11	3	811927	3.7809	7.8141e-05	TMCO6	602	3.40902e-08	FALSE	TRUE
ENSG00000113141	5	140026643	140042064	25	4	811927	4.2216	1.2128e-05	IK	602	3.40902e-08	FALSE	TRUE
ENSG00000120314	5	140044261	140053709	18	4	811927	4.4243	4.8385e-06	WDR55	602	3.40902e-08	FALSE	TRUE
ENSG00000256453	5	140050379	140053171	2	1	811927	3.9658	3.6578e-05	DND1	602	3.93452e-06	FALSE	TRUE
ENSG00000170445	5	140052758	140071609	30	5	811927	4.5233	3.0438e-06	HARS	602	3.40902e-08	FALSE	TRUE
ENSG00000112855	5	140071011	140078889	12	3	811927	4.4576	4.1434e-06	HARS2	602	3.7847e-08	FALSE	TRUE
ENSG00000146007	5	140078265	140086248	13	2	811927	4.4377	4.5472e-06	ZMAT2	602	3.40902e-08	FALSE	TRUE
ENSG00000204970	5	140165876	140391929	421	18	811927	4.5971	2.1424e-06	PCDHA1	602	3.40902e-08	FALSE	TRUE
ENSG00000204969	5	140174444	140391929	403	18	811927	4.5103	3.2375e-06	PCDHA2	602	3.40902e-08	FALSE	TRUE
ENSG00000255408	5	140180783	140391929	393	19	811927	4.5454	2.7411e-06	PCDHA3	602	3.40902e-08	FALSE	TRUE
ENSG00000204967	5	140186659	140391929	373	18	811927	4.2509	1.0647e-05	PCDHA4	602	3.40902e-08	FALSE	TRUE
ENSG00000204965	5	140201222	140391929	347	16	811927	4.1027	2.0417e-05	PCDHA5	602	3.40902e-08	FALSE	TRUE
ENSG00000081842	5	140207563	140391929	341	16	811927	4.0159	2.961e-05	PCDHA6	602	3.40902e-08	FALSE	TRUE
ENSG00000204963	5	140213969	140391929	330	16	811927	3.8136	6.8484e-05	PCDHA7	602	3.40902e-08	FALSE	TRUE
ENSG00000204962	5	140220907	140391929	324	15	811927	3.7816	7.7919e-05	PCDHA8	602	3.40902e-08	FALSE	TRUE
ENSG00000204961	5	140227048	140391929	320	16	811927	3.9484	3.933e-05	PCDHA9	602	3.40902e-08	FALSE	TRUE
ENSG00000250120	5	140235595	140391929	301	14	811927	3.7287	9.6228e-05	PCDHA10	602	3.40902e-08	FALSE	TRUE
ENSG00000249034	5	140240341	140243224	8	4	811927	3.557	0.00018759	AC005609.1	602	7.37654e-08	FALSE	TRUE
ENSG00000249158	5	140248689	140391929	275	14	811927	3.6627	0.00012478	PCDHA11	602	3.7847e-08	FALSE	TRUE
ENSG00000251664	5	140255058	140391929	266	14	811927	3.6233	0.00014543	PCDHA12	602	3.7847e-08	FALSE	TRUE
ENSG00000239389	5	140261793	140391929	260	14	811927	3.7977	7.3023e-05	PCDHA13	602	3.40902e-08	FALSE	TRUE
ENSG00000248383	5	140306302	140391929	189	15	811927	3.6312	0.00014105	PCDHAC1	602	3.40902e-08	FALSE	TRUE
ENSG00000243232	5	140345820	140391936	57	12	811927	1.4039	Non_Significant	PCDHAC2	602	3.40902e-08	FALSE	FALSE
ENSG00000112852	5	140474227	140476962	6	2	811927	1.2208	Non_Significant	PCDHB2	602	3.40902e-08	FALSE	FALSE
ENSG00000113205	5	140480234	140483406	13	4	811927	2.1566	Non_Significant	PCDHB3	602	3.40902e-08	FALSE	FALSE
ENSG00000113209	5	140514800	140517703	6	3	811927	2.897	Non_Significant	PCDHB5	602	7.37654e-08	FALSE	FALSE
ENSG00000255622	5	140535577	140538639	7	3	811927	1.9437	Non_Significant	PCDHB17	602	9.52525e-05	FALSE	FALSE
ENSG00000113212	5	140552243	140555957	18	5	811927	1.1377	Non_Significant	PCDHB7	602	1.25107e-05	FALSE	FALSE
ENSG00000196963	5	140560980	140565793	21	5	811927	1.6439	Non_Significant	PCDHB16	602	1.81052e-07	FALSE	FALSE
ENSG00000120324	5	140571942	140575215	8	3	811927	-1.076	Non_Significant	PCDHB10	602	3.7847e-08	FALSE	FALSE
ENSG00000120328	5	140588269	140591696	4	2	811927	0.86849	Non_Significant	PCDHB12	602	0.000167968	FALSE	FALSE
ENSG00000187372	5	140593509	140596993	8	2	811927	0.66405	Non_Significant	PCDHB13	602	1.25107e-05	FALSE	FALSE
ENSG00000113248	5	140625147	140627799	10	5	811927	1.1681	Non_Significant	PCDHB15	602	2.6412e-07	FALSE	FALSE
ENSG00000187323	18	49866542	51057784	4447	109	811927	7.2684	1.8189e-13	DCC	1556	2.49053e-40	TRUE	TRUE

## Sheet: 5. MDD_Caudate
5. Statistically significant MAGMA results for the caudate nucleus
GENE	CHR	START	STOP	NSNPS	NPARAM	N	ZSTAT	P_Depression	SYMBOL	GENOMIC_SEGMENT	P_Caudate	Depression_GWAS_TOP_GENE	SIGNIFICANT_IN_BOTH_AND_IN_GENOMIC_SEGMENT_OF_INTEREST
ENSG00000169855	3	78646390	79816965	2607	88	811927	2.0455	Non_Significant	ROBO1	328	4.44568e-11	FALSE	FALSE
ENSG00000145358	4	101107027	101111939	31	8	811927	-0.44316	Non_Significant	DDIT4L	464	1.92201e-12	FALSE	FALSE
ENSG00000153064	4	102332443	102995969	1746	79	811927	3.0985	Non_Significant	BANK1	464	7.76086e-11	FALSE	FALSE
ENSG00000138821	4	103172198	103352415	482	36	811927	2.1025	Non_Significant	SLC39A8	464	1.92201e-12	FALSE	FALSE
ENSG00000109320	4	103422486	103538459	258	15	811927	1.1886	Non_Significant	NFKB1	465	1.1635e-07	FALSE	FALSE
ENSG00000109332	4	103715540	103790053	157	8	811927	2.2348	Non_Significant	UBE2D3	465	4.63129e-08	FALSE	FALSE
ENSG00000145354	4	103790135	103810399	34	4	811927	2.1915	Non_Significant	CISD2	465	4.63129e-08	FALSE	FALSE
ENSG00000164037	4	103806205	103940896	258	7	811927	1.9158	Non_Significant	SLC9B1	465	4.10297e-08	FALSE	FALSE
ENSG00000164038	4	103941025	104006986	64	14	811927	1.0579	Non_Significant	SLC9B2	465	4.10297e-08	FALSE	FALSE
ENSG00000164039	4	104000592	104021040	45	6	811927	0.17398	Non_Significant	BDH2	465	4.10297e-08	FALSE	FALSE
ENSG00000158169	9	97861336	98079991	214	19	811927	2.0146	Non_Significant	FANCC	982	4.04229e-11	FALSE	FALSE
ENSG00000185920	9	98205262	98279339	138	13	811927	4.3963	5.5066e-06	PTCH1	982	2.96975e-12	FALSE	TRUE
ENSG00000268926	9	98534605	98537013	8	4	811927	0.59844	Non_Significant	DKFZP434H0512	982	4.04229e-11	FALSE	FALSE
ENSG00000182150	9	98637983	98776842	327	20	811927	-0.29167	Non_Significant	ERCC6L2	982	2.96975e-12	FALSE	FALSE
ENSG00000140416	15	63334831	63364114	95	13	811927	-1.6368	Non_Significant	TPM1	1406	5.78495e-09	FALSE	FALSE
ENSG00000166128	15	63481668	63559981	170	22	811927	1.5628	Non_Significant	RAB8B	1406	5.78495e-09	FALSE	FALSE
ENSG00000138613	15	63568217	63601325	72	14	811927	0.20354	Non_Significant	APH1B	1406	5.78495e-09	FALSE	FALSE
ENSG00000140455	15	63796793	63886839	212	19	811927	4.3743	6.0917e-06	USP3	1406	5.78495e-09	FALSE	TRUE
ENSG00000197361	15	63889552	63894627	12	6	811927	2.2284	Non_Significant	FBXL22	1406	5.52301e-09	FALSE	FALSE
ENSG00000103657	15	63900817	64126141	556	19	811927	3.6486	0.00013182	HERC1	1406	3.77495e-09	FALSE	TRUE
ENSG00000035664	15	64199235	64364232	506	30	811927	0.62559	Non_Significant	DAPK2	1406	5.52301e-09	FALSE	FALSE
ENSG00000166797	15	64364758	64386217	46	5	811927	2.544	Non_Significant	FAM96A	1406	5.78495e-09	FALSE	FALSE
ENSG00000028528	15	64386322	64438289	84	10	811927	3.7374	9.2952e-05	SNX1	1406	3.77495e-09	FALSE	TRUE
ENSG00000157423	16	70841281	71264625	216	23	811927	0.38072	Non_Significant	HYDIN	1465	3.64791e-05	FALSE	FALSE
ENSG00000167377	16	71481500	71496998	30	8	811927	1.6342	Non_Significant	ZNF23	1465	4.90449e-08	FALSE	FALSE
ENSG00000040199	16	71671738	71758604	179	17	811927	1.4183	Non_Significant	PHLPP2	1465	3.4475e-10	FALSE	FALSE
ENSG00000224470	16	71879894	71919171	69	11	811927	2.8441	Non_Significant	ATXN1L	1465	3.4475e-10	FALSE	FALSE
ENSG00000102967	16	72042487	72058954	50	9	811927	3.4182	0.00031522	DHODH	1465	3.4475e-10	FALSE	FALSE
ENSG00000140830	16	72078188	72128330	134	16	811927	3.5697	0.00017868	TXNL4B	1465	9.09831e-09	FALSE	FALSE
ENSG00000257017	16	72088491	72094954	10	3	811927	3.8513	5.8748e-05	HP	1465	3.4475e-10	FALSE	FALSE
ENSG00000261701	16	72088522	72111145	51	10	811927	3.978	3.4746e-05	HPR	1465	3.4475e-10	FALSE	FALSE
ENSG00000140829	16	72127461	72146811	54	8	811927	2.4139	Non_Significant	DHX38	1465	3.4475e-10	FALSE	FALSE
ENSG00000118557	16	72146056	72210777	163	18	811927	4.4003	5.406e-06	PMFBP1	1465	5.36224e-09	FALSE	FALSE
ENSG00000140836	16	72816784	73093597	674	78	811927	3.1384	0.00084934	ZFHX3	1465	1.8899e-06	FALSE	FALSE
ENSG00000170160	17	16592851	16707767	13	3	811927	-0.43152	Non_Significant	CCDC144A	1496	2.60706e-09	FALSE	FALSE
ENSG00000133027	17	17408877	17495022	223	19	811927	0.01436	Non_Significant	PEMT	1496	6.7399e-11	FALSE	FALSE
ENSG00000072310	17	17713713	17740325	36	4	811927	2.8917	Non_Significant	SREBF1	1496	4.89485e-11	FALSE	FALSE
ENSG00000175662	17	17746828	17875736	166	6	811927	2.2518	Non_Significant	TOM1L2	1496	2.04051e-11	FALSE	FALSE
ENSG00000171962	17	17876127	17920203	64	6	811927	1.7012	Non_Significant	LRRC48	1496	6.7399e-11	FALSE	FALSE
ENSG00000091536	17	18012020	18083116	136	17	811927	3.4832	0.00024777	MYO15A	1496	2.04051e-11	FALSE	FALSE
ENSG00000091542	17	18086392	18113268	75	10	811927	2.4474	Non_Significant	ALKBH5	1496	2.04051e-11	FALSE	FALSE
ENSG00000131899	17	18128901	18148189	41	5	811927	2.6566	Non_Significant	LLGL1	1496	2.04051e-11	FALSE	FALSE
ENSG00000177731	17	18148150	18162230	16	4	811927	2.4734	Non_Significant	FLII	1496	1.14801e-09	FALSE	FALSE
ENSG00000177427	17	18163848	18169866	9	3	811927	3.2518	0.00057345	MIEF2	1496	7.88521e-09	FALSE	FALSE
ENSG00000177302	17	18174742	18218321	85	8	811927	3.2138	0.00065491	TOP3A	1496	2.04051e-11	FALSE	FALSE
ENSG00000176994	17	18218624	18226517	33	5	811927	3.3901	0.00034937	SMCR8	1496	2.04051e-11	FALSE	FALSE
ENSG00000176974	17	18231187	18266856	102	11	811927	2.9229	Non_Significant	SHMT1	1496	2.04051e-11	FALSE	FALSE
ENSG00000214860	17	18280976	18292961	23	3	811927	2.1003	Non_Significant	EVPLL	1496	5.48132e-11	FALSE	FALSE
ENSG00000189375	17	18538319	18565263	1	1	811927	1.0903	Non_Significant	TBC1D28	1496	8.27286e-08	FALSE	FALSE
ENSG00000108448	17	18601311	18639431	40	9	811927	-0.92818	Non_Significant	TRIM16L	1496	1.14801e-09	FALSE	FALSE
ENSG00000171931	17	18647326	18682662	68	12	811927	-1.5848	Non_Significant	FBXW10	1496	2.60706e-09	FALSE	FALSE
ENSG00000141127	17	18743398	18834581	259	11	811927	-1.2751	Non_Significant	PRPSAP2	1496	8.35013e-09	FALSE	FALSE
ENSG00000187323	18	49866542	51057784	4447	109	811927	7.2684	1.8189e-13	DCC	1556	1.52736e-11	TRUE	TRUE

## Sheet: 6. MDD_Brainstem
6. Statistically significant MAGMA results for the brainstem
GENE	CHR	START	STOP	NSNPS	NPARAM	N	ZSTAT	P_Depression	SYMBOL	GENOMIC_SEGMENT	P_Brainstem	Depression_GWAS_TOP_GENE	SIGNIFICANT_IN_BOTH_AND_IN_GENOMIC_SEGMENT_OF_INTEREST
ENSG00000054282	1	243419320	243663394	398	29	811927	2.681	Non_Significant	SDCCAG8	129	5.51084e-12	FALSE	FALSE
ENSG00000117020	1	243651535	244014381	460	20	811927	3.3935	0.00034499	AKT3	129	5.51084e-12	FALSE	TRUE
ENSG00000111962	6	149068464	149398126	956	96	811927	1.0611	Non_Significant	UST	727	2.48168e-19	FALSE	FALSE
ENSG00000055208	6	149539777	149732749	645	39	811927	2.3817	Non_Significant	TAB2	727	3.53021e-08	FALSE	FALSE
ENSG00000177688	6	149721495	149722177	2	1	811927	2.4613	Non_Significant	SUMO4	727	3.53021e-08	FALSE	FALSE
ENSG00000178199	6	149768794	149806197	170	11	811927	1.2844	Non_Significant	ZC3H12D	727	5.76228e-10	FALSE	FALSE
ENSG00000131013	6	149825869	149867174	44	4	811927	0.79781	Non_Significant	PPIL4	727	2.66713e-21	FALSE	FALSE
ENSG00000055211	6	149887430	149912884	18	3	811927	4.062	2.433e-05	GINM1	727	2.66713e-21	FALSE	TRUE
ENSG00000186625	6	149916009	149970108	108	4	811927	3.6031	0.00015719	KATNA1	727	2.66713e-21	FALSE	TRUE
ENSG00000131023	6	149979289	150039392	78	3	811927	3.4594	0.00027073	LATS1	727	2.66713e-21	FALSE	TRUE
ENSG00000120253	6	150045451	150070801	39	3	811927	3.5517	0.00019141	NUP43	727	2.66713e-21	FALSE	TRUE
ENSG00000120265	6	150070579	150132556	142	4	811927	3.4515	0.0002787	PCMT1	727	2.66713e-21	FALSE	TRUE
ENSG00000120256	6	150139934	150186199	92	7	811927	3.4073	0.00032801	LRP11	727	2.66713e-21	FALSE	TRUE
ENSG00000164520	6	150204511	150219238	61	2	811927	1.3748	Non_Significant	RAET1E	727	5.34992e-20	FALSE	FALSE
ENSG00000203722	6	150238014	150244257	14	3	811927	1.2015	Non_Significant	RAET1G	727	2.66713e-21	FALSE	FALSE
ENSG00000104447	8	116420724	116821899	545	21	811927	3.241	0.00059558	TRPS1	919	8.8863e-11	FALSE	TRUE
ENSG00000155629	10	98353069	98480271	320	37	811927	1.2398	Non_Significant	PIK3AP1	1071	9.28328e-09	FALSE	FALSE
ENSG00000269891	10	98757795	99052413	798	67	811927	3.3239	0.00044381	ARHGAP19-SLIT1	1071	6.50327e-09	FALSE	TRUE
ENSG00000213390	10	98978996	99052413	221	16	811927	3.0032	Non_Significant	ARHGAP19	1071	1.1885e-09	FALSE	FALSE
ENSG00000165879	10	99079022	99081672	5	2	811927	3.4295	0.00030231	FRAT1	1071	1.1885e-09	FALSE	TRUE
ENSG00000181274	10	99092255	99094458	3	2	811927	3.7928	7.4486e-05	FRAT2	1071	1.1885e-09	FALSE	TRUE
ENSG00000052749	10	99116115	99161127	176	7	811927	0.70619	Non_Significant	RRP12	1071	1.1885e-09	FALSE	FALSE
ENSG00000171311	10	99195899	99205774	21	5	811927	1.5963	Non_Significant	EXOSC1	1071	1.1885e-09	FALSE	FALSE
ENSG00000165887	10	99332198	99343641	23	4	811927	-1.0491	Non_Significant	ANKRD2	1071	1.07133e-07	FALSE	FALSE
ENSG00000241935	10	99344080	99372559	65	15	811927	0.37034	Non_Significant	HOGA1	1071	1.1885e-09	FALSE	FALSE
ENSG00000249967	10	99344131	99433667	185	23	811927	-1.0177	Non_Significant	PI4K2A	1071	2.63983e-08	FALSE	FALSE
ENSG00000155252	10	99344131	99436191	192	23	811927	-1.061	Non_Significant	PI4K2A	1071	2.63983e-08	FALSE	FALSE
ENSG00000171160	10	99374310	99393344	31	4	811927	-1.1582	Non_Significant	MORN4	1071	2.68684e-08	FALSE	FALSE
ENSG00000119986	10	99437181	99447080	33	6	811927	-2.7012	Non_Significant	AVPI1	1071	1.1885e-09	FALSE	FALSE
ENSG00000166189	10	103825147	103827792	2	1	811927	-0.26912	Non_Significant	HPS6	1074	2.60855e-09	FALSE	FALSE
ENSG00000198728	10	103867317	103880210	19	7	811927	2.1769	Non_Significant	LDB1	1074	2.17937e-13	FALSE	FALSE
ENSG00000148840	10	103892787	103910082	17	6	811927	2.1316	Non_Significant	PPRC1	1074	2.17937e-13	FALSE	FALSE
ENSG00000166197	10	103911933	103923627	12	3	811927	1.9886	Non_Significant	NOLC1	1074	4.0226e-10	FALSE	FALSE
ENSG00000119915	10	103986085	103989346	4	1	811927	-1.0337	Non_Significant	ELOVL3	1074	4.0226e-10	FALSE	FALSE
ENSG00000107859	10	103989943	104001231	18	2	811927	0.89897	Non_Significant	PITX3	1074	9.21059e-14	FALSE	FALSE
ENSG00000107862	10	104005289	104142656	192	21	811927	2.2422	Non_Significant	GBF1	1074	9.21059e-14	FALSE	FALSE
ENSG00000059915	10	104162376	104181296	23	9	811927	1.9649	Non_Significant	PSD	1074	4.0226e-10	FALSE	FALSE
ENSG00000107872	10	104178946	104182893	3	2	811927	2.2394	Non_Significant	FBXL15	1074	4.0226e-10	FALSE	FALSE
ENSG00000107874	10	104183002	104192418	13	4	811927	1.8324	Non_Significant	CUEDC2	1074	1.93302e-12	FALSE	FALSE
ENSG00000120055	10	104209594	104211300	2	1	811927	-0.44159	Non_Significant	C10orf95	1074	2.60855e-09	FALSE	FALSE
ENSG00000138111	10	104221149	104236802	54	6	811927	2.1314	Non_Significant	TMEM180	1074	9.21059e-14	FALSE	FALSE
ENSG00000138107	10	104238986	104262482	69	4	811927	1.7892	Non_Significant	ACTR1A	1074	9.21059e-14	FALSE	FALSE
ENSG00000107882	10	104263744	104393292	277	12	811927	2.7066	Non_Significant	SUFU	1074	9.21059e-14	FALSE	FALSE
ENSG00000166211	12	101869199	101880775	34	9	811927	0.99421	Non_Significant	SPIC	1239	5.0626e-07	FALSE	FALSE
ENSG00000196091	12	101962131	102079796	422	39	811927	0.58907	Non_Significant	MYBPC1	1239	6.13999e-16	FALSE	FALSE
ENSG00000111666	12	102090725	102137918	100	16	811927	1.1567	Non_Significant	CHPT1	1239	9.73055e-59	FALSE	FALSE
ENSG00000139351	12	102122426	102133250	12	4	811927	0.35397	Non_Significant	SYCP3	1239	4.10791e-13	FALSE	FALSE
ENSG00000111670	12	102139275	102224716	179	20	811927	1.7615	Non_Significant	GNPTAB	1239	9.73055e-59	FALSE	FALSE
ENSG00000136048	12	102271129	102405908	495	52	811927	2.9432	Non_Significant	DRAM1	1239	9.73055e-59	FALSE	FALSE
ENSG00000120860	12	102406705	102455927	98	15	811927	0.17302	Non_Significant	CCDC53	1239	2.64395e-23	FALSE	FALSE
ENSG00000075188	12	102467967	102513902	91	14	811927	0.46614	Non_Significant	NUP37	1239	1.34062e-19	FALSE	FALSE
ENSG00000185480	12	102513956	102591298	135	13	811927	0.31254	Non_Significant	PARPBP	1239	2.64395e-23	FALSE	FALSE
ENSG00000017427	12	102789645	102874423	133	17	811927	1.8957	Non_Significant	IGF1	1239	3.74759e-22	FALSE	FALSE
ENSG00000080815	14	73603126	73690399	168	18	811927	2.648	Non_Significant	PSEN1	1356	6.21425e-10	FALSE	FALSE
ENSG00000187097	14	74424713	74486102	235	20	811927	-0.15821	Non_Significant	ENTPD5	1356	5.73758e-09	FALSE	FALSE
ENSG00000119636	14	74486056	74549566	204	16	811927	0.57139	Non_Significant	CCDC176	1356	5.73758e-09	FALSE	FALSE
ENSG00000119688	14	74752126	74769759	31	6	811927	0.5058	Non_Significant	ABCD4	1356	6.21425e-10	FALSE	FALSE
ENSG00000133980	14	74769772	74826711	108	20	811927	1.0538	Non_Significant	VRTN	1356	6.21425e-10	FALSE	FALSE
ENSG00000119655	14	74942895	74960880	43	5	811927	-1.0621	Non_Significant	NPC2	1356	6.21425e-10	FALSE	FALSE
ENSG00000165898	14	74960423	74963809	8	2	811927	-1.116	Non_Significant	ISCA2	1356	6.21425e-10	FALSE	FALSE
ENSG00000119681	14	74964873	75079306	262	27	811927	2.6388	Non_Significant	LTBP2	1356	5.73758e-09	TRUE	FALSE
ENSG00000119682	14	75120140	75179818	57	4	811927	5.3253	5.0391e-08	AREL1	1356	7.57292e-11	TRUE	TRUE
ENSG00000214670	14	75158879	75179800	27	3	811927	4.8895	5.0535e-07	AC007956.1	1356	1.65714e-10	TRUE	TRUE
ENSG00000119616	14	75179847	75203394	19	4	811927	4.922	4.2824e-07	FCF1	1356	1.65714e-10	TRUE	TRUE
ENSG00000119596	14	75230069	75322244	146	11	811927	6.283	1.6608e-10	YLPM1	1356	1.11343e-10	TRUE	TRUE
ENSG00000119608	14	75319736	75330537	24	7	811927	6.0938	5.5132e-10	PROX2	1356	3.04767e-10	TRUE	TRUE
ENSG00000119689	14	75348594	75370448	55	8	811927	6.1653	3.5182e-10	DLST	1356	7.57292e-11	TRUE	TRUE
ENSG00000198208	14	75370657	75390099	53	10	811927	5.242	7.9423e-08	RPS6KL1	1356	1.2738e-10	TRUE	TRUE
ENSG00000119630	14	75408537	75422487	20	7	811927	1.8166	Non_Significant	PGF	1356	6.21425e-10	FALSE	FALSE
ENSG00000119718	14	75469614	75476292	10	2	811927	-0.55141	Non_Significant	EIF2B2	1356	1.11343e-10	FALSE	FALSE
ENSG00000119684	14	75480467	75518235	67	7	811927	-0.57366	Non_Significant	MLH3	1356	6.21425e-10	FALSE	FALSE
ENSG00000119640	14	75519924	75536186	22	3	811927	-1.1928	Non_Significant	ACYP1	1356	6.21425e-10	FALSE	FALSE
ENSG00000119703	14	75530873	75545126	25	4	811927	-0.97846	Non_Significant	ZC2HC1C	1356	6.21425e-10	FALSE	FALSE
ENSG00000119638	14	75548822	75594047	68	5	811927	-0.77588	Non_Significant	NEK9	1356	3.04767e-10	FALSE	FALSE
ENSG00000170348	14	75598173	75643334	78	7	811927	-0.66979	Non_Significant	TMED10	1356	6.21425e-10	FALSE	FALSE
ENSG00000258740	14	75705319	75735986	54	10	811927	2.1357	Non_Significant	RP11-293M10.1	1356	8.55565e-09	FALSE	FALSE
ENSG00000170345	14	75745477	75748933	8	3	811927	1.4538	Non_Significant	FOS	1356	4.41165e-10	FALSE	FALSE
ENSG00000156127	14	75988768	76013358	59	10	811927	0.37629	Non_Significant	BATF	1356	2.41723e-09	FALSE	FALSE
ENSG00000171105	19	7112266	7294045	672	64	811927	3.4628	0.00026727	INSR	1584	5.89537e-09	FALSE	TRUE
ENSG00000182566	19	7793843	7798792	16	4	811927	0.31963	Non_Significant	CLEC4G	1584	3.46798e-07	FALSE	FALSE

## Sheet: 7. MDD_ICV
2. Statistically significant MAGMA results for the intracranial volume
GENE	CHR	START	STOP	NSNPS	NPARAM	N	ZSTAT	P_Depression	SYMBOL	GENOMIC_SEGMENT	P_ICV	Depression_GWAS_TOP_GENE	SIGNIFICANT_IN_BOTH_AND_IN_GENOMIC_SEGMENT_OF_INTEREST
ENSG00000143702	1	243287730	243418650	145	12	811927	1.1075	Non_Significant	CEP170	129	2.69679e-11	FALSE	FALSE
ENSG00000054282	1	243419320	243663394	398	29	811927	2.681	Non_Significant	SDCCAG8	129	2.69679e-11	FALSE	FALSE
ENSG00000117020	1	243651535	244014381	460	20	811927	3.3935	0.00034499	AKT3	129	1.79554e-11	FALSE	TRUE
ENSG00000119866	2	60678302	60780702	155	30	811927	2.4574	Non_Significant	BCL11A	172	4.86427e-07	FALSE	FALSE
ENSG00000162927	2	61167357	61245394	129	22	811927	1.3782	Non_Significant	PUS10	172	2.93364e-10	FALSE	FALSE
ENSG00000162929	2	61293006	61391960	217	19	811927	1.4866	Non_Significant	KIAA1841	172	2.40203e-09	FALSE	FALSE
ENSG00000237651	2	61372243	61391964	78	6	811927	1.5276	Non_Significant	C2orf74	172	2.40203e-09	FALSE	FALSE
ENSG00000173209	2	61404553	61418338	27	8	811927	1.6523	Non_Significant	AHSA2	172	2.93364e-10	FALSE	FALSE
ENSG00000115464	2	61414598	61697904	583	23	811927	1.0801	Non_Significant	USP34	172	2.93364e-10	FALSE	FALSE
ENSG00000082898	2	61704984	61765761	103	10	811927	-0.47717	Non_Significant	XPO1	172	2.40203e-09	FALSE	FALSE
ENSG00000170264	2	62051989	62081278	70	10	811927	0.10635	Non_Significant	FAM161A	172	2.93364e-10	FALSE	FALSE
ENSG00000115484	2	62095224	62115939	59	9	811927	0.16614	Non_Significant	CCT4	172	7.23281e-06	FALSE	FALSE
ENSG00000173163	2	62115859	62374382	466	25	811927	1.6595	Non_Significant	COMMD1	172	7.23281e-06	FALSE	FALSE
ENSG00000065413	2	197831741	198175897	896	57	811927	1.5934	Non_Significant	ANKRD44	249	3.40879e-08	FALSE	FALSE
ENSG00000115524	2	198254508	198299815	46	8	811927	5.0831	1.8564e-07	SF3B1	249	1.15312e-08	FALSE	TRUE
ENSG00000115520	2	198318147	198340032	19	5	811927	3.111	0.0009322	COQ10B	249	2.84715e-08	FALSE	TRUE
ENSG00000144381	2	198351305	198381461	32	5	811927	4.3988	5.4436e-06	HSPD1	249	1.15312e-08	FALSE	TRUE
ENSG00000115541	2	198364718	198368181	2	1	811927	4.6447	1.7027e-06	HSPE1	249	1.15312e-08	FALSE	TRUE
ENSG00000270757	2	198365137	198415450	50	7	811927	4.6448	1.7019e-06	HSPE1-MOB4	249	1.15312e-08	FALSE	TRUE
ENSG00000115540	2	198380295	198418423	40	6	811927	4.4291	4.7305e-06	MOB4	249	1.15312e-08	FALSE	TRUE
ENSG00000162944	2	198432948	198540769	147	10	811927	4.6205	1.914e-06	RFTN2	249	2.40925e-08	FALSE	TRUE
ENSG00000222017	2	198557830	198639547	96	8	811927	3.8658	5.5366e-05	AC011997.1	249	4.19905e-08	FALSE	TRUE
ENSG00000247626	2	198570087	198573113	1	1	811927	2.4936	Non_Significant	MARS2	249	1.15312e-08	FALSE	FALSE
ENSG00000152430	2	198591603	198651486	64	7	811927	3.5763	0.00017426	BOLL	249	8.00602e-07	FALSE	TRUE
ENSG00000115896	2	198669426	199437305	1434	68	811927	4.5705	2.4331e-06	PLCL1	249	2.40925e-08	FALSE	TRUE
ENSG00000140416	15	63334831	63364114	95	13	811927	-1.6368	Non_Significant	TPM1	1407	3.45978e-09	FALSE	FALSE
ENSG00000166128	15	63481668	63559981	170	22	811927	1.5628	Non_Significant	RAB8B	1407	3.45978e-09	FALSE	FALSE
ENSG00000138613	15	63568217	63601325	72	14	811927	0.20354	Non_Significant	APH1B	1407	3.45978e-09	FALSE	FALSE
ENSG00000140455	15	63796793	63886839	212	19	811927	4.3743	6.0917e-06	USP3	1407	4.20693e-10	FALSE	FALSE
ENSG00000197361	15	63889552	63894627	12	6	811927	2.2284	Non_Significant	FBXL22	1407	4.86705e-10	FALSE	FALSE
ENSG00000103657	15	63900817	64126141	556	19	811927	3.6486	0.00013182	HERC1	1407	1.61391e-09	FALSE	FALSE
ENSG00000035664	15	64199235	64364232	506	30	811927	0.62559	Non_Significant	DAPK2	1407	4.86705e-10	FALSE	FALSE
ENSG00000166797	15	64364758	64386217	46	5	811927	2.544	Non_Significant	FAM96A	1407	4.86705e-10	FALSE	FALSE
ENSG00000028528	15	64386322	64438289	84	10	811927	3.7374	9.2952e-05	SNX1	1407	4.20693e-10	FALSE	FALSE
ENSG00000008382	19	4343524	4360083	46	9	811927	0.47416	Non_Significant	MPND	1582	1.73422e-12	FALSE	FALSE
ENSG00000185361	19	4639530	4655580	46	10	811927	0.8737	Non_Significant	TNFAIP8L1	1582	5.57046e-10	FALSE	FALSE
ENSG00000171105	19	7112266	7294045	672	64	811927	3.4628	0.00026727	INSR	1584	1.22742e-08	FALSE	TRUE
ENSG00000104880	19	7459999	7537363	333	14	811927	0.033579	Non_Significant	ARHGEF18	1584	9.83424e-05	FALSE	FALSE
ENSG00000182566	19	7793843	7798792	16	4	811927	0.31963	Non_Significant	CLEC4G	1584	1.22742e-08	FALSE	FALSE

## Sheet: 8. MDD_ventralDC
2. Statistically significant MAGMA results for the ventral diencephalon
GENE	CHR	START	STOP	NSNPS	NPARAM	N	ZSTAT	P_Depression	SYMBOL	GENOMIC_SEGMENT	P_ventralDC	Depression_GWAS_TOP_GENE	SIGNIFICANT_IN_BOTH_AND_IN_GENOMIC_SEGMENT_OF_INTEREST
ENSG00000054282	1	243419320	243663394	398	29	811927	2.681	Non_Significant	SDCCAG8	129	1.21145e-09	FALSE	FALSE
ENSG00000117020	1	243651535	244014381	460	20	811927	3.3935	0.00034499	AKT3	129	1.21145e-09	FALSE	TRUE
ENSG00000111962	6	149068464	149398126	956	96	811927	1.0611	Non_Significant	UST	727	8.93803e-14	FALSE	FALSE
ENSG00000131013	6	149825869	149867174	44	4	811927	0.79781	Non_Significant	PPIL4	727	5.94344e-15	FALSE	FALSE
ENSG00000055211	6	149887430	149912884	18	3	811927	4.062	2.433e-05	GINM1	727	5.94344e-15	FALSE	TRUE
ENSG00000186625	6	149916009	149970108	108	4	811927	3.6031	0.00015719	KATNA1	727	5.94344e-15	FALSE	TRUE
ENSG00000131023	6	149979289	150039392	78	3	811927	3.4594	0.00027073	LATS1	727	5.94344e-15	FALSE	TRUE
ENSG00000120253	6	150045451	150070801	39	3	811927	3.5517	0.00019141	NUP43	727	5.94344e-15	FALSE	TRUE
ENSG00000120265	6	150070579	150132556	142	4	811927	3.4515	0.0002787	PCMT1	727	5.94344e-15	FALSE	TRUE
ENSG00000120256	6	150139934	150186199	92	7	811927	3.4073	0.00032801	LRP11	727	5.94344e-15	FALSE	TRUE
ENSG00000164520	6	150204511	150219238	61	2	811927	1.3748	Non_Significant	RAET1E	727	2.54497e-14	FALSE	FALSE
ENSG00000203722	6	150238014	150244257	14	3	811927	1.2015	Non_Significant	RAET1G	727	5.94344e-15	FALSE	FALSE
ENSG00000166189	10	103825147	103827792	2	1	811927	-0.26912	Non_Significant	HPS6	1074	7.77519e-06	FALSE	FALSE
ENSG00000198728	10	103867317	103880210	19	7	811927	2.1769	Non_Significant	LDB1	1074	1.46748e-08	FALSE	FALSE
ENSG00000148840	10	103892787	103910082	17	6	811927	2.1316	Non_Significant	PPRC1	1074	1.46748e-08	FALSE	FALSE
ENSG00000119915	10	103986085	103989346	4	1	811927	-1.0337	Non_Significant	ELOVL3	1074	7.77519e-06	FALSE	FALSE
ENSG00000107859	10	103989943	104001231	18	2	811927	0.89897	Non_Significant	PITX3	1074	1.41894e-08	FALSE	FALSE
ENSG00000107862	10	104005289	104142656	192	21	811927	2.2422	Non_Significant	GBF1	1074	1.41894e-08	FALSE	FALSE
ENSG00000059915	10	104162376	104181296	23	9	811927	1.9649	Non_Significant	PSD	1074	7.77519e-06	FALSE	FALSE
ENSG00000107872	10	104178946	104182893	3	2	811927	2.2394	Non_Significant	FBXL15	1074	7.77519e-06	FALSE	FALSE
ENSG00000107874	10	104183002	104192418	13	4	811927	1.8324	Non_Significant	CUEDC2	1074	2.0007e-08	FALSE	FALSE
ENSG00000120055	10	104209594	104211300	2	1	811927	-0.44159	Non_Significant	C10orf95	1074	7.77519e-06	FALSE	FALSE
ENSG00000138111	10	104221149	104236802	54	6	811927	2.1314	Non_Significant	TMEM180	1074	1.41894e-08	FALSE	FALSE
ENSG00000138107	10	104238986	104262482	69	4	811927	1.7892	Non_Significant	ACTR1A	1074	1.41894e-08	FALSE	FALSE
ENSG00000107882	10	104263744	104393292	277	12	811927	2.7066	Non_Significant	SUFU	1074	1.41894e-08	FALSE	FALSE
ENSG00000151746	12	32259769	32536567	1123	52	811927	2.08	Non_Significant	BICD1	1200	1.11463e-11	FALSE	FALSE
ENSG00000139132	12	32552463	32798984	942	48	811927	1.4734	Non_Significant	FGD4	1200	2.00008e-10	FALSE	FALSE
ENSG00000087470	12	32832134	32898486	250	5	811927	1.8548	Non_Significant	DNM1L	1200	3.74788e-10	FALSE	FALSE
ENSG00000139131	12	32880424	32908836	70	5	811927	1.9058	Non_Significant	YARS2	1200	3.73895e-09	FALSE	FALSE
ENSG00000171105	19	7112266	7294045	672	64	811927	3.4628	0.00026727	INSR	1584	1.47442e-08	FALSE	TRUE
ENSG00000182566	19	7793843	7798792	16	4	811927	0.31963	Non_Significant	CLEC4G	1584	1.47442e-08	FALSE	FALSE

## Sheet: 9. MDD_Amygdala
9. Statistically significant MAGMA results for the amygdala
GENE	CHR	START	STOP	NSNPS	NPARAM	N	ZSTAT	P_Depression	SYMBOL	GENOMIC_SEGMENT	P_Amygdala	Depression_GWAS_TOP_GENE	SIGNIFICANT_IN_BOTH_AND_IN_GENOMIC_SEGMENT_OF_INTEREST
ENSG00000145358	4	101107027	101111939	31	8	811927	-0.44316	Non_Significant	DDIT4L	464	1.14687e-12	FALSE	FALSE
ENSG00000153064	4	102332443	102995969	1746	79	811927	3.0985	0.00097259	BANK1	464	9.53936e-08	FALSE	TRUE
ENSG00000138821	4	103172198	103352415	482	36	811927	2.1025	Non_Significant	SLC39A8	464	1.14687e-12	FALSE	FALSE
ENSG00000109320	4	103422486	103538459	258	15	811927	1.1886	Non_Significant	NFKB1	465	9.66151e-11	FALSE	FALSE
ENSG00000109332	4	103715540	103790053	157	8	811927	2.2348	Non_Significant	UBE2D3	465	5.95311e-11	FALSE	FALSE
ENSG00000145354	4	103790135	103810399	34	4	811927	2.1915	Non_Significant	CISD2	465	5.95311e-11	FALSE	FALSE
ENSG00000164037	4	103806205	103940896	258	7	811927	1.9158	Non_Significant	SLC9B1	465	5.95311e-11	FALSE	FALSE
ENSG00000164038	4	103941025	104006986	64	14	811927	1.0579	Non_Significant	SLC9B2	465	5.95311e-11	FALSE	FALSE
ENSG00000164039	4	104000592	104021040	45	6	811927	0.17398	Non_Significant	BDH2	465	5.95311e-11	FALSE	FALSE
ENSG00000155115	6	111279763	111289093	60	4	811927	-0.4294	Non_Significant	GTF3C6	703	3.59959e-07	FALSE	FALSE
ENSG00000197498	6	111303218	111349466	235	14	811927	0.91198	Non_Significant	RPF2	703	3.59959e-07	FALSE	FALSE
ENSG00000112394	6	111408781	111552397	252	17	811927	1.2197	Non_Significant	SLC16A10	703	7.27387e-06	FALSE	FALSE
ENSG00000173214	6	111580551	111592370	27	8	811927	2.4834	Non_Significant	KIAA1919	703	3.59959e-07	FALSE	FALSE
ENSG00000009413	6	111620234	111804918	371	22	811927	3.9361	4.1415e-05	REV3L	703	9.83786e-09	FALSE	FALSE
ENSG00000056972	6	111877657	111927481	141	18	811927	3.1087	0.00093953	TRAF3IP2	703	7.4673e-09	FALSE	FALSE
ENSG00000257860	12	103545620	103562087	47	9	811927	3.9514	3.8853e-05	RP11-552I14.1	1239	3.52169e-07	FALSE	TRUE

[truncated: 8 more sheets: 10. MDD_Hippocampus, 11. Tissue_Expression, 12. LAVA, 13. Phenotypic_Correlations, 14. BP_rGs, 15. SCZ_rGs, 16. MDD_BP_SCHZ_Genes, 17. MDD_Only_Genes]
